# Supplementary material for: The Effectiveness of Manual Therapy in the Cervical Spine and Diaphragm, in Combination with Breathing Reeducation Exercises, in Patients with Non-Specific Chronic Neck Pain: Protocol for Development of Outcome Measures and a Randomized Controlled Trial
Source: Diagnostics (Basel). 2022 Nov 4;12(11):2690. doi: 10.3390/diagnostics12112690 (PMC9689657; doi:10.3390/diagnostics12112690)
Supplement: Supplementary file 1 [file diagnostics-12-02690-s001.zip]

Archive with 2 entries (2 files):
- diagnostics-1936124-Intervention details.pdf
- diagnostics-1936124-Table S1.pdf
